# Supplementary material for: Systematic Analysis and Prediction of Pupylation Sites in Prokaryotic Proteins
Source: PLoS One. 2013 Sep 3;8(9):e74002. doi: 10.1371/journal.pone.0074002 (PMC3760804; doi:10.1371/journal.pone.0074002)
Supplement: Table S1 — List of training data with associated annotation. (XLS) [file pone.0074002.s003.xls]

## Sheet: pupdb_export
Table S1. List of training data with associated annotation.
Uniprot ID	Gene_name	Description	Organism	Sites	PMID
A0QNF6	MSMEG_0024	Peptidyl-prolyl cis-trans isomerase	Mycobacterium smegmatis	147	20631680
A0QP32	pckG	Phosphoenolpyruvate carboxykinase [GTP]	Mycobacterium smegmatis	485	20094657
A0QP90	zwf	Glucose-6-phosphate 1-dehydrogenase	Mycobacterium smegmatis	51	20094657
A0QPN2	MSMEG_0457	DNA gyrase subunit B-like protein MSMEG_0457	Mycobacterium smegmatis	408	20094657
A0QQ65	MSMEG_0643	Extracellular solute-binding protein, family protein 5, putative	Mycobacterium smegmatis	124	20631680
A0QQH7	purA	Adenylosuccinate synthetase	Mycobacterium smegmatis	292	20094657
A0QQU5	groL1	60 kDa chaperonin 1	Mycobacterium smegmatis	116132	20066036;20094657
A0QS45	rplK	50S ribosomal protein L11	Mycobacterium smegmatis	101	20094657
A0QS98	tuf	Elongation factor Tu	Mycobacterium smegmatis	188	20631680
A0QSE0	rpsQ	30S ribosomal protein S17	Mycobacterium smegmatis	96	20094657
A0QSH8	adk	Adenylate kinase	Mycobacterium smegmatis	23	20094657
A0QSL6	rpsK	30S ribosomal protein S11	Mycobacterium smegmatis	66	20631680
A0QSU4	MSMEG_1603	Uncharacterized oxidoreductase MSMEG_1603	Mycobacterium smegmatis	99	20094657
A0QUV7	etfA	Electron transfer flavoprotein, alpha subunit	Mycobacterium smegmatis	210	20631680
A0QUX7	ilvH	Acetolactate synthase small subunit	Mycobacterium smegmatis	46	20094657
A0QUY3	leuB	3-isopropylmalate dehydrogenase	Mycobacterium smegmatis	313	20631680
A0QUY9	leuC	3-isopropylmalate dehydratase large subunit	Mycobacterium smegmatis	380	20631680
A0QUZ0	leuD	3-isopropylmalate dehydratase small subunit	Mycobacterium smegmatis	61	20631680
A0QV10	MSMEG_2408	Uncharacterized oxidoreductase MSMEG_2408	Mycobacterium smegmatis	262	20094657
A0QVB9	tsf	Elongation factor Ts	Mycobacterium smegmatis	36111131	20631680
A0QVM0	proS	Prolyl-tRNA synthetase	Mycobacterium smegmatis	173	20094657
A0QW25	MSMEG_2782	Uncharacterized protein MSMEG_2782	Mycobacterium smegmatis	44	20094657
A0QWG8	pdxS	Pyridoxal biosynthesis lyase pdxS	Mycobacterium smegmatis	275	20094657
A0QWT3	metK	S-adenosylmethionine synthase	Mycobacterium smegmatis	341396	20094657
A0QWV9	whiA	Putative sporulation transcription regulator whiA	Mycobacterium smegmatis	172	20631680
A0QWW2	gapA	Glyceraldehyde-3-phosphate dehydrogenase	Mycobacterium smegmatis	257	20094657;20631680
A0QWX9	tal	Transaldolase	Mycobacterium smegmatis	132219	20631680
A0QX20	acnA	Aconitate hydratase	Mycobacterium smegmatis	394	20094657
A0QX81	hisD	Histidinol dehydrogenase 2	Mycobacterium smegmatis	41	20631680
A0QX93	trpE	Anthranilate synthase component 1	Mycobacterium smegmatis	355	20094657
A0QXX7	katG2	Catalase-peroxidase 2	Mycobacterium smegmatis	149	20631680
A0QYD4	MSMEG_3619	Short chain dehydrogenase	Mycobacterium smegmatis	43	20094657
A0QYS9	argD	Acetylornithine aminotransferase	Mycobacterium smegmatis	304	20094657
A0QZ54	mpa	Proteasome-associated ATPase	Mycobacterium smegmatis	595	20094657
A0QZA1	MSMEG_3950	Universal stress protein MSMEG_3950	Mycobacterium smegmatis	109	20094657;20631680
A0QZE3	MSMEG_3995	Putative hydrolase MSMEG_3995	Mycobacterium smegmatis	217	20094657
A0R066	ilvE	Branched-chain-amino-acid aminotransferase	Mycobacterium smegmatis	299	20094657
A0R079	glnA	Glutamine synthetase 1	Mycobacterium smegmatis	14	20094657
A0R083	glnA	Probable glutamine synthetase 2	Mycobacterium smegmatis	363	20094657
A0R0B0	aceE	Pyruvate dehydrogenase E1 component	Mycobacterium smegmatis	375	20094657
A0R0B2	fabD	Malonyl CoA-acyl carrier protein transacylase	Mycobacterium smegmatis	157	20094657
A0R0B3	acpM	Meromycolate extension acyl carrier protein	Mycobacterium smegmatis	58,79	20094657;20631680
A0R0B4	MSMEG_4327	3-oxoacyl-[acyl-carrier-protein] synthase 1	Mycobacterium smegmatis	53	20631680
A0R0B5	MSMEG_4328	3-oxoacyl-[acyl-carrier-protein] synthase 2	Mycobacterium smegmatis	84	20631680
A0R0W1	MSMEG_4527	Ferredoxin sulfite reductase	Mycobacterium smegmatis	458	20631680
A0R0W4	cysA	Sulfate ABC transporter, ATP-binding protein	Mycobacterium smegmatis	218	20631680
A0R1B5	MSMEG_4692	Uncharacterized protein MSMEG_4692	Mycobacterium smegmatis	115	20094657
A0R1V9	MSMEG_4891	Alkyl hydroperoxide reductase subunit C	Mycobacterium smegmatis	25,29,41	20094657;20631680
A0R1Y7	MSMEG_4920	Probable acetyl-CoA acetyltransferase	Mycobacterium smegmatis	210	20094657;20631680
A0R218	rho	Transcription termination factor Rho	Mycobacterium smegmatis	320	20631680
A0R220	thrC	Threonine synthase	Mycobacterium smegmatis	151	20094657
A0R2G5	dapD	2,3,4,5-tetrahydropyridine-2,6-dicarboxylate N-succinyltransferase	Mycobacterium smegmatis	299	20631680
A0R2V7	glyA	Serine hydroxymethyltransferase	Mycobacterium smegmatis	362	20094657;20631680
A0R2W6	MSMEG_5258	Steroid delta-isomerase	Mycobacterium smegmatis	58	20631680
A0R342	MSMEG_5335	Formamidase	Mycobacterium smegmatis	36	20631680
A0R3D2	rplY	50S ribosomal protein L25	Mycobacterium smegmatis	21	20631680
A0R3D6	MSMEG_5435	Putative ligase MSMEG_5435	Mycobacterium smegmatis	528	20094657
A0R4C9	MSMEG_5789	Putative thiosulfate sulfurtransferase	Mycobacterium smegmatis	67	20094657;20631680
A0R4D0	MSMEG_5790	Uncharacterized protein MSMEG_5790	Mycobacterium smegmatis	88	20094657
A0R4Z5	MSMEG_6008	Acetyl-CoA acetyltransferase	Mycobacterium smegmatis	218	20631680
A0R518	MSMEG_6031	Putative short-chain type dehydrogenase/reductase MSMEG_6031	Mycobacterium smegmatis	65	20094657
A0R566	MSMEG_6082	Carbonic anhydrase	Mycobacterium smegmatis	11	20094657
A0R5E1	cspA	Probable cold shock protein A	Mycobacterium smegmatis	47	20094657
A0R5M8	egtD	Histidine-specific methyltransferase EgtD	Mycobacterium smegmatis	242	20631680
A0R5R5	MSMEG_6284	Cyclopropane-fatty-acyl-phospholipid synthase	Mycobacterium smegmatis	247	20094657
A0R5R7	MSMEG_6286	Putative aminotransferase MSMEG_6286	Mycobacterium smegmatis	339	20094657;20631680
A0R635	MSMEG_6410	Putative Rieske 2Fe-2S iron-sulfur protein MSMEG_6410	Mycobacterium smegmatis	375	20094657
A0R647	bfrB	Probable bacterioferritin BfrB	Mycobacterium smegmatis	10	20094657
A0R652	sodA	Superoxide dismutase [Mn]	Mycobacterium smegmatis	38,90	20094657
A0R6E3	MSMEG_6518	Uncharacterized protein MSMEG_6518	Mycobacterium smegmatis	30121	20094657
A0R6Q0	MSMEG_6630	Uncharacterized protein MSMEG_6630	Mycobacterium smegmatis	76	20094657
A0R7F9	rpsF	30S ribosomal protein S6	Mycobacterium smegmatis	33	20094657
A0R7G6	ino1	Inositol-3-phosphate synthase	Mycobacterium smegmatis	65	19028679;20066036;20094657
A4ZHR8	ahcY	Adenosylhomocysteinase	Mycobacterium smegmatis	464	20094657
O05598	pks16	Putative ligase Rv1013	Mycobacterium tuberculosis	528	20066036;20094657
O05814	proS	Prolyl-tRNA synthetase	Mycobacterium tuberculosis	173	20066036;20094657
O06188	Rv2624c	Universal stress protein Rv2624c/MT2699	Mycobacterium tuberculosis	82	20066036
O06391	Rv0525	Uncharacterized protein Rv0525	Mycobacterium tuberculosis	136	20066036
O33294	Rv2752c	Putative ribonuclease J Rv2752c	Mycobacterium tuberculosis	502	20066036
O33341	Rv2859c	Putative glutamine amidotransferase Rv2859c	Mycobacterium tuberculosis	289	20066036
O53176	Rv2449c	Putative trans-acting enoyl reductase Rv2449c	Mycobacterium tuberculosis	127	20066036
O53204	Rv2477c	Uncharacterized ABC transporter ATP-binding protein Rv2477c/MT2552	Mycobacterium tuberculosis	338	20066036
O53226	bcp	Putative peroxiredoxin Rv2521/MT2597	Mycobacterium tuberculosis	12150	20066036
O53442	desA2	Putative acyl-[acyl-carrier-protein] desaturase desA2	Mycobacterium tuberculosis	145	20066036
O53618	Rv0073	Uncharacterized ABC transporter ATP-binding protein Rv0073/MT0079	Mycobacterium tuberculosis	65	20066036
O53665	fabG4	3-oxoacyl- reductase	Mycobacterium tuberculosis	168381	20066036
O53871	fadA	Putative acyltransferase Rv0859	Mycobacterium tuberculosis	189	20066036
O69687	Rv3720	POSSIBLE FATTY ACID SYNTHASE	Mycobacterium tuberculosis	227	20066036;20094657;20631680
O86352	pfkB	Putative phosphofructokinase pfkB	Mycobacterium tuberculosis	283	20066036
P00956	ileS	Isoleucyl-tRNA synthetase	Escherichia coli	814	21738222
P00961	glyS	Glycyl-tRNA synthetase beta subunit	Escherichia coli	624	21738222
P02358	rpsF	30S ribosomal protein S6	Escherichia coli	35	21738222
P02359	rpsG	30S ribosomal protein S7	Escherichia coli	56131	21738222
P02413	rplO	50S ribosomal protein L15	Escherichia coli	141	21738222
P04079	guaA	GMP synthase [glutamine-hydrolyzing]	Escherichia coli	437	21738222
P04805	gltX	Glutamyl-tRNA synthetase	Escherichia coli	284	21738222
P06959	aceF	Dihydrolipoyllysine-residue acetyltransferase component of pyruvate dehydrogenase complex	Escherichia coli	161	21738222
P06968	dut	Deoxyuridine 5'-triphosphate nucleotidohydrolase	Escherichia coli	15	21738222
P07012	prfB	Peptide chain release factor 2	Escherichia coli	162	21738222
P08200	icd	Isocitrate dehydrogenase [NADP]	Escherichia coli	4273	21738222
P08839	ptsI	Phosphoenolpyruvate-protein phosphotransferase	Escherichia coli	174	21738222
P09030	xthA	Exodeoxyribonuclease III	Escherichia coli	141	21738222
P09372	grpE	Protein grpE	Escherichia coli	43,66	21738222
P09621	groS	10 kDa chaperonin	Mycobacterium tuberculosis	100	20066036
P0A4X0	adhC	NADP-dependent alcohol dehydrogenase C	Mycobacterium tuberculosis	209	20066036;20094657
P0A508	accA1	Acetyl-/propionyl-coenzyme A carboxylase alpha chain	Mycobacterium tuberculosis	322	20066036
P0A520	groL2	60 kDa chaperonin 2	Mycobacterium tuberculosis	132	20631680
P0A556	fusA	Elongation factor G	Mycobacterium tuberculosis	307	20066036
P0A5B7	hspX	Alpha-crystallin	Mycobacterium tuberculosis	64,85,114,132	20066036
P0A5F7	Rv1996	Universal stress protein Rv1996/MT2052	Mycobacterium tuberculosis	88	20631680
P0A5H3	icl	Isocitrate lyase	Mycobacterium tuberculosis	334	20066036
P0A5L2	murA	UDP-N-acetylglucosamine 1-carboxyvinyltransferase	Mycobacterium tuberculosis	81	20066036
P0A5U4	recA	Protein RecA	Mycobacterium tuberculosis	762	20066036
P0A5Z4	mtrA	DNA-binding response regulator mtrA	Mycobacterium tuberculosis	207	20066036
P0A6F5	groL	60 kDa chaperonin	Escherichia coli	65168321	21738222
P0A6Y8	dnaK	Chaperone protein DnaK	Escherichia coli	635637	21738222
P0A715	kdsA	2-dehydro-3-deoxyphosphooctonate aldolase	Escherichia coli	79	21738222
P0A7V8	rpsD	30S ribosomal protein S4	Escherichia coli	156167	21738222
P0A853	tnaA	Tryptophanase	Escherichia coli	156	21738222
P0A8A0	yebC	UPF0082 protein yebC	Escherichia coli	192	21738222
P0A8H6	yihI	Der GTPase-activating protein YihI	Escherichia coli	158	21738222
P0A9B2	gapA	Glyceraldehyde-3-phosphate dehydrogenase A	Escherichia coli	249	21738222
P0A9D8	dapD	2,3,4,5-tetrahydropyridine-2,6-dicarboxylate N-succinyltransferase	Escherichia coli	100	21738222
P0A9L3	fklB	FKBP-type 22 kDa peptidyl-prolyl cis-trans isomerase	Escherichia coli	93	21738222
P0A9Y6	cspC	Cold shock-like protein CspC	Escherichia coli	9	21738222
P0ABT2	dps	DNA protection during starvation protein	Escherichia coli	105	21738222
P0ACX3	ydhR	Putative monooxygenase ydhR	Escherichia coli	60,74	21738222
P0AGD3	sodB	Superoxide dismutase [Fe]	Escherichia coli	44	21738222
P0CG95	Rv0814c	Uncharacterized protein Rv0814c	Mycobacterium tuberculosis	98	20066036;20094657;20631680
P0CG99	nrdE1	Ribonucleoside-diphosphate reductase subunit alpha 1	Mycobacterium smegmatis	310	20094657
P0CH36	adhc1	NADP-dependent alcohol dehydrogenase C 1	Mycobacterium smegmatis	210	20094657
P11447	argH	Argininosuccinate lyase	Escherichia coli	95	21738222
P16659	proS	Prolyl-tRNA synthetase	Escherichia coli	426495571	21738222
P17670	sodB	Superoxide dismutase [Fe]	Mycobacterium tuberculosis	202	20066036
P21599	pykA	Pyruvate kinase II	Escherichia coli	60,93	21738222
P23839	yicC	UPF0701 protein yicC	Escherichia coli	86	21738222
P23869	ppiB	Peptidyl-prolyl cis-trans isomerase B	Escherichia coli	60	21738222
P25437	frmA	S-(hydroxymethyl)glutathione dehydrogenase	Escherichia coli	13	21738222
P27302	tktA	Transketolase 1	Escherichia coli	316347	21738222
P28861	fpr	Ferredoxin--NADP reductase	Escherichia coli	135	21738222
P30843	basR	Transcriptional regulatory protein BasR	Escherichia coli	70164	21738222
P36683	acnB	Aconitate hydratase 2	Escherichia coli	77	21738222
P37760	rfbD	dTDP-4-dehydrorhamnose reductase	Escherichia coli	245	21738222
P38489	nfnB	Oxygen-insensitive NAD(P)H nitroreductase	Escherichia coli	21,62	21738222
P39353	yjhC	Uncharacterized oxidoreductase yjhC	Escherichia coli	79	21738222
P40874	solA	N-methyl-L-tryptophan oxidase	Escherichia coli	357	21738222
P45578	luxS	S-ribosylhomocysteine lyase	Escherichia coli	163	21738222
P52061	rdgB	dITP/XTP pyrophosphatase	Escherichia coli	3	21738222
P60176	ahcY	Adenosylhomocysteinase	Mycobacterium tuberculosis	474	20066036;20094657
P60796	pdxS	Pyridoxal biosynthesis lyase pdxS	Mycobacterium tuberculosis	271	20066036;20631680
P63345	mpa	Proteasome-associated ATPase	Mycobacterium tuberculosis	591	20066036;20094657
P63458	fabD	Malonyl CoA-acyl carrier protein transacylase	Mycobacterium tuberculosis	173	18832610;20066036;20094657
P63523	fadD21	Putative fatty-acid--CoA ligase fadD21	Mycobacterium tuberculosis	355	20066036
P63568	argD	Acetylornithine aminotransferase	Mycobacterium tuberculosis	314	20066036;20094657
P63673	atpA	ATP synthase subunit alpha	Mycobacterium tuberculosis	499	20066036
P64245	glnA2	Probable glutamine synthetase 2	Mycobacterium tuberculosis	363	20066036;20094657
P65161	ilvH	Acetolactate synthase small subunit	Mycobacterium tuberculosis	44	20066036;20094657
P65232	prs	Ribose-phosphate pyrophosphokinase	Mycobacterium tuberculosis	29	20066036
P65277	leuD	3-isopropylmalate dehydratase small subunit	Mycobacterium tuberculosis	154	20066036
P65573	nuoE	NADH-quinone oxidoreductase subunit E	Mycobacterium tuberculosis	45	20066036
P65880	purA	Adenylosuccinate synthetase	Mycobacterium tuberculosis	292	20066036;20094657
P66056	rplK	50S ribosomal protein L11	Mycobacterium tuberculosis	101	20066036;20094657
P66902	thrC	Threonine synthase	Mycobacterium tuberculosis	151	20066036;20094657;20631680
P68919	rplY	50S ribosomal protein L25	Escherichia coli	34	21738222
P69440	adk	Adenylate kinase	Mycobacterium tuberculosis	94	20066036
P69441	adk	Adenylate kinase	Escherichia coli	47,50,136,141	21738222
P71703	ino1	Inositol-3-phosphate synthase	Mycobacterium tuberculosis	73	20066036
P71724	Rv2419c	Uncharacterized phosphoglycerate mutase family protein Rv2419c	Mycobacterium tuberculosis	47	20066036
P71973	Rv2676c	Uncharacterized protein Rv2676c/MT2750	Mycobacterium tuberculosis	44	20066036;20094657
P75874	yccU	Uncharacterized protein yccU	Escherichia coli	70	21738222
P75949	nagZ	Beta-hexosaminidase	Escherichia coli	283	21738222
P76440	yeiT	NAD-dependent dihydropyrimidine dehydrogenase sunbunit PreT	Escherichia coli	364	21738222
P77395	ybbN	Uncharacterized protein ybbN	Escherichia coli	172256	21738222
P77899	metK	S-adenosylmethionine synthase	Mycobacterium tuberculosis	345	20631680
P96382	glmU	Bifunctional protein GlmU	Mycobacterium tuberculosis	362	20066036
P96825	Rv0148	Putative short-chain type dehydrogenase/reductase Rv0148	Mycobacterium tuberculosis	280	20066036
Q10504	aceE	Pyruvate dehydrogenase E1 component	Mycobacterium tuberculosis	346	20066036;20094657
Q10530	gltA2	Citrate synthase 1	Mycobacterium tuberculosis	328	20066036
Q10682	Rv2074	Uncharacterized protein Rv2074/MT2134	Mycobacterium tuberculosis	47	20066036
Q46856	yqhD	Alcohol dehydrogenase YqhD	Escherichia coli	43	21738222
Q50685	Rv2280	Uncharacterized FAD-linked oxidoreductase Rv2280	Mycobacterium tuberculosis	354	20066036
Q7D8W0	cbs	Putative cystathionine beta-synthase Rv1077	Mycobacterium tuberculosis	428	20066036
